# Supplementary material for: Revision of the genus Lechytia Balzan, 1892 (Pseudoscorpiones, Chthoniidae) from China, with descriptions of two new species
Source: Biodivers Data J. 2024 Apr 19;12:e122612. doi: 10.3897/BDJ.12.e122612 (PMC11055984; doi:10.3897/BDJ.12.e122612)
Supplement: XML Treatment for Lechytia acutidentata [file BDJ.12.e122612-treatment1.xml]

<!DOCTYPE tp:taxon-treatment
  PUBLIC "-//TaxonX//DTD Taxonomic Treatment Publishing DTD v0 20100105//EN" "tax-treatment-NSO.dtd">
<tp:taxon-treatment xmlns:tp="http://www.plazi.org/taxpub"><tp:treatment-meta><mixed-citation publication-type="journal"><person-group><name><surname>Sun</surname><given-names>Jianzhou</given-names></name><name><surname>Guo</surname><given-names>Xiangbo</given-names></name><name><surname>Zhang</surname><given-names>Feng</given-names></name></person-group><article-title>Revision of the genus <italic><tp:taxon-name><tp:taxon-name-part taxon-name-part-type="genus" reg="Lechytia">Lechytia</tp:taxon-name-part></tp:taxon-name></italic> Balzan, 1892 (<tp:taxon-name><tp:taxon-name-part taxon-name-part-type="order">Pseudoscorpiones</tp:taxon-name-part></tp:taxon-name>, <tp:taxon-name><tp:taxon-name-part taxon-name-part-type="family">Chthoniidae</tp:taxon-name-part></tp:taxon-name>) from China, with descriptions of two new species</article-title><source>Biodivers Data J</source><day>19</day><month>04</month><year>2024</year><volume>12</volume><pub-id pub-id-type="doi">10.3897/BDJ.12.e122612</pub-id></mixed-citation></tp:treatment-meta><tp:nomenclature><tp:taxon-name>
            <object-id xmlns:xlink="http://www.w3.org/1999/xlink" content-type="arpha" xlink:type="simple">CDF320A8-04B4-589F-87D4-E933A44F33D9</object-id>
            <tp:taxon-name-part taxon-name-part-type="genus">Lechytia</tp:taxon-name-part>
            <tp:taxon-name-part taxon-name-part-type="species">acutidentata</tp:taxon-name-part>
            <object-id xmlns:xlink="http://www.w3.org/1999/xlink" content-type="zoobank" xlink:type="simple" object-id-type="ZooBank">34A4EC3B-9F38-47B3-96E7-6289B5C700BA</object-id>
          </tp:taxon-name><tp:taxon-status xmlns:xlink="http://www.w3.org/1999/xlink" xlink:type="simple">sp. nov.</tp:taxon-status></tp:nomenclature><tp:treatment-sec sec-type="materials"><title>Materials</title><list list-type="alpha-lower" list-content="occurrences"><list-item><p><bold>Type status:</bold> <named-content xmlns:xlink="http://www.w3.org/1999/xlink" content-type="dwc:typeStatus" xlink:type="simple">Holotype</named-content>. <bold>Occurrence:</bold> recordedBy: <named-content xmlns:xlink="http://www.w3.org/1999/xlink" content-type="dwc:recordedBy" xlink:type="simple">Xiangbo Guo, Bo Liu &amp; Haibin Zhang</named-content>; sex: <named-content xmlns:xlink="http://www.w3.org/1999/xlink" content-type="dwc:sex" xlink:type="simple">female</named-content>; lifeStage: <named-content xmlns:xlink="http://www.w3.org/1999/xlink" content-type="dwc:lifeStage" xlink:type="simple">adult</named-content>; occurrenceID: <named-content xmlns:xlink="http://www.w3.org/1999/xlink" content-type="dwc:occurrenceID" xlink:type="simple">3E280ECF-CA68-54EE-A007-D55C009D6828</named-content>; <bold>Taxon:</bold> scientificName: <named-content xmlns:xlink="http://www.w3.org/1999/xlink" content-type="dwc:scientificName" xlink:type="simple"><italic><tp:taxon-name><tp:taxon-name-part taxon-name-part-type="genus" reg="Lechytia">Lechytia</tp:taxon-name-part><tp:taxon-name-part taxon-name-part-type="species" reg="acutidentata">acutidentata</tp:taxon-name-part></tp:taxon-name></italic></named-content>; <bold>Location:</bold> country: <named-content xmlns:xlink="http://www.w3.org/1999/xlink" content-type="dwc:country" xlink:type="simple">China</named-content>; stateProvince: <named-content xmlns:xlink="http://www.w3.org/1999/xlink" content-type="dwc:stateProvince" xlink:type="simple">Xizang Autonomous Region</named-content>; county: <named-content xmlns:xlink="http://www.w3.org/1999/xlink" content-type="dwc:county" xlink:type="simple">Jilong</named-content>; locality: <named-content xmlns:xlink="http://www.w3.org/1999/xlink" content-type="dwc:locality" xlink:type="simple">Jilong Town, Rema Village, under bark</named-content>; verbatimElevation: <named-content xmlns:xlink="http://www.w3.org/1999/xlink" content-type="dwc:verbatimElevation" xlink:type="simple">3272 m</named-content>; verbatimCoordinates: <named-content xmlns:xlink="http://www.w3.org/1999/xlink" content-type="dwc:verbatimCoordinates" xlink:type="simple">28.455680°N, 85.196614°E</named-content>; <bold>Identification:</bold> identifiedBy: <named-content xmlns:xlink="http://www.w3.org/1999/xlink" content-type="dwc:identifiedBy" xlink:type="simple">Jianzhou Sun</named-content>; <bold>Event:</bold> eventID: <named-content xmlns:xlink="http://www.w3.org/1999/xlink" content-type="dwc:eventID" xlink:type="simple">HBUARA#2023-880</named-content>; year: <named-content xmlns:xlink="http://www.w3.org/1999/xlink" content-type="dwc:year" xlink:type="simple">2023</named-content>; month: <named-content xmlns:xlink="http://www.w3.org/1999/xlink" content-type="dwc:month" xlink:type="simple">August</named-content>; day: <named-content xmlns:xlink="http://www.w3.org/1999/xlink" content-type="dwc:day" xlink:type="simple">2</named-content>; <bold>Record Level:</bold> institutionID: <named-content xmlns:xlink="http://www.w3.org/1999/xlink" content-type="dwc:institutionID" xlink:type="simple">the Museum of Hebei University (MHBU)</named-content>; institutionCode: <named-content xmlns:xlink="http://www.w3.org/1999/xlink" content-type="dwc:institutionCode" xlink:type="simple">Ps.-MHBU-XZ2023080201</named-content></p></list-item><list-item><p><bold>Type status:</bold> <named-content xmlns:xlink="http://www.w3.org/1999/xlink" content-type="dwc:typeStatus" xlink:type="simple">Paratype</named-content>. <bold>Occurrence:</bold> recordedBy: <named-content xmlns:xlink="http://www.w3.org/1999/xlink" content-type="dwc:recordedBy" xlink:type="simple">Xiangbo Guo, Bo Liu &amp; Haibin Zhang</named-content>; sex: <named-content xmlns:xlink="http://www.w3.org/1999/xlink" content-type="dwc:sex" xlink:type="simple">1 male, 31 females</named-content>; lifeStage: <named-content xmlns:xlink="http://www.w3.org/1999/xlink" content-type="dwc:lifeStage" xlink:type="simple">adult</named-content>; occurrenceID: <named-content xmlns:xlink="http://www.w3.org/1999/xlink" content-type="dwc:occurrenceID" xlink:type="simple">2053BC16-16DC-5FC4-A9C5-76DA95B44FEC</named-content>; <bold>Taxon:</bold> scientificName: <named-content xmlns:xlink="http://www.w3.org/1999/xlink" content-type="dwc:scientificName" xlink:type="simple"><italic><tp:taxon-name><tp:taxon-name-part taxon-name-part-type="genus" reg="Lechytia">Lechytia</tp:taxon-name-part><tp:taxon-name-part taxon-name-part-type="species" reg="acutidentata">acutidentata</tp:taxon-name-part></tp:taxon-name></italic></named-content>; <bold>Location:</bold> country: <named-content xmlns:xlink="http://www.w3.org/1999/xlink" content-type="dwc:country" xlink:type="simple">China</named-content>; stateProvince: <named-content xmlns:xlink="http://www.w3.org/1999/xlink" content-type="dwc:stateProvince" xlink:type="simple">Xizang Autonomous Region</named-content>; county: <named-content xmlns:xlink="http://www.w3.org/1999/xlink" content-type="dwc:county" xlink:type="simple">Jilong</named-content>; locality: <named-content xmlns:xlink="http://www.w3.org/1999/xlink" content-type="dwc:locality" xlink:type="simple">Jilong Town, Rema Village, under bark</named-content>; verbatimElevation: <named-content xmlns:xlink="http://www.w3.org/1999/xlink" content-type="dwc:verbatimElevation" xlink:type="simple">3272 m</named-content>; verbatimCoordinates: <named-content xmlns:xlink="http://www.w3.org/1999/xlink" content-type="dwc:verbatimCoordinates" xlink:type="simple">28.455680°N, 85.196614°E</named-content>; <bold>Identification:</bold> identifiedBy: <named-content xmlns:xlink="http://www.w3.org/1999/xlink" content-type="dwc:identifiedBy" xlink:type="simple">Jianzhou Sun</named-content>; <bold>Event:</bold> eventID: <named-content xmlns:xlink="http://www.w3.org/1999/xlink" content-type="dwc:eventID" xlink:type="simple">HBUARA#2023-880</named-content>; year: <named-content xmlns:xlink="http://www.w3.org/1999/xlink" content-type="dwc:year" xlink:type="simple">2023</named-content>; month: <named-content xmlns:xlink="http://www.w3.org/1999/xlink" content-type="dwc:month" xlink:type="simple">August</named-content>; day: <named-content xmlns:xlink="http://www.w3.org/1999/xlink" content-type="dwc:day" xlink:type="simple">2</named-content>; <bold>Record Level:</bold> institutionID: <named-content xmlns:xlink="http://www.w3.org/1999/xlink" content-type="dwc:institutionID" xlink:type="simple">the Museum of Hebei University</named-content>; institutionCode: <named-content xmlns:xlink="http://www.w3.org/1999/xlink" content-type="dwc:institutionCode" xlink:type="simple">male (Ps.-MHBU-XZ2023080202) and 31 females (Ps.-MHBU-XZ2023080203–033)</named-content></p></list-item></list></tp:treatment-sec><tp:treatment-sec sec-type="Description"><title>Description</title><p>Females (holotype and paratypes) (Fig. <xref ref-type="fig" rid="F11221753">1</xref>B, Fig. <xref ref-type="fig" rid="F11221755">2</xref>A–H, K and Figs <xref ref-type="fig" rid="F11221757">3</xref>, <xref ref-type="fig" rid="F11221759">4</xref>A–D).</p><p><bold>Cephalothorax</bold> (Fig. <xref ref-type="fig" rid="F11221755">2</xref>D, E and Fig. <xref ref-type="fig" rid="F11221757">3</xref>A): carapace nearly subquadrate, 0.98–1.09 times longer than broad; anterior margin denticulate; without epistome; two small corneate eyes; with 18 setae arranged 6: 4: 4: 2: 2, most setae heavy, long and gently curved; with four pairs of lyrifissures, first pair situated antero-medially, the second pair situated interno-underneath to the eyes, the third pair situated slightly interior to the sole pair of setae of the intermediate row and the fourth pair situated exterior to the sole pair of setae of the posterior row. Manducatory process with two acuminate distal setae, about equal in length, the distal setae terminally acuminate (Fig. <xref ref-type="fig" rid="F11221763">5</xref>C); apex of coxa I with a triangular apical projection (Fig. <xref ref-type="fig" rid="F11221763">5</xref>D); coxal spines and intercoxal tubercle absent. Chaetotaxy of coxae: P 5, Ⅰ 7, II 7, III 7, IV 7.</p><p><bold>Chelicera</bold> (Fig. <xref ref-type="fig" rid="F11221755">2</xref>C and Fig. <xref ref-type="fig" rid="F11221757">3</xref>B): 1.39–1.56 times longer than broad; five setae present on hand, all setae acuminate, ventrobasal setae shorter than others; movable finger with one medial seta. Cheliceral palm has moderate wrinkles on both ventral and dorsal sides. Fixed finger with one large tooth and two roughened ridges proximally; movable finger with an acute apical tooth and four pointed, conspicuous middle teeth; galea shaped like a tooth (♂♀) (Fig. <xref ref-type="fig" rid="F11221755">2</xref>C, I, Fig. <xref ref-type="fig" rid="F11221757">3</xref>B and Fig. <xref ref-type="fig" rid="F11221759">4</xref>F). Serrula exterior with 17–18 blades, smooth surface and side creases (Fig. <xref ref-type="fig" rid="F11221763">5</xref>B). Rallum with eight blades, subdistal blade strongly recumbent, others in straight row (Fig. <xref ref-type="fig" rid="F11221757">3</xref>D and Fig. <xref ref-type="fig" rid="F11221763">5</xref>A).</p><p><bold>Pedipalp</bold> (Fig. <xref ref-type="fig" rid="F11221755">2</xref>A, B, H, Fig. <xref ref-type="fig" rid="F11221757">3</xref>E, Fig. <xref ref-type="fig" rid="F11221759">4</xref>A and B): trochanter 1.54–1.91, femur 3.86–4.73, patella 1.76–1.88, chela 3.59–3.90, hand 1.54–1.75 times longer than broad; femur 1.73–1.80 times longer than patella; movable chelal finger 1.28–1.42 times longer than hand and 0.57–0.61 times longer than chela. Setae generally long and acuminate. Fixed chelal finger and hand with eight trichobothria, <italic>ib</italic>, <italic>isb</italic>, <italic>eb</italic> and <italic>esb</italic> on dorsum of hand, <italic>ib</italic> and <italic>isb</italic> basally, <italic>esb</italic> submedially, <italic>eb</italic> closer to <italic>ib</italic> and <italic>isb</italic> than to <italic>esb</italic>; <italic>ist</italic> situated basally on fixed finger, <italic>est</italic> and <italic>it</italic> situated submedially and medially on fixed finger, <italic>et</italic> and <italic>dx</italic> distally; movable chelal finger with four trichobothria, <italic>b</italic> closer to <italic>sb</italic> than to <italic>t</italic>, <italic>sb</italic> closer <italic>b</italic> than to <italic>st</italic>; <italic>b</italic> and <italic>sb</italic> situated more than one diameter apart (Fig. <xref ref-type="fig" rid="F11221755">2</xref>A, Fig. <xref ref-type="fig" rid="F11221759">4</xref>A, Fig. <xref ref-type="fig" rid="F11221763">5</xref>E and F); sensilla absent. Both chelal fingers with a row of teeth: fixed finger with 50–52 developed retrorse, pointed teeth; movable finger with 48–53 upright, pointed teeth.</p><p><bold>Opisthosoma</bold>: tergites and sternites undivided; setae acuminate. Tergal chaetotaxy I–Ⅻ: 6: 4–6: 5–6: 6–7: 6: 6: 6: 6: 6: 4–6: T2T: 0. Sternal chaetotaxy Ⅳ–Ⅻ: 14–16: 12: 10: 10–12: 8–10: 8: 5–6: -: 2. Genital area weakly sclerotised with U-shaped frame (Fig. <xref ref-type="fig" rid="F11221755">2</xref>K).</p><p><bold>Legs</bold> (Fig. <xref ref-type="fig" rid="F11221755">2</xref>F, G, Fig. <xref ref-type="fig" rid="F11221759">4</xref>C and D): leg Ⅰ: femur 1.56–1.93 times longer than patella; tarsus 1.61–1.76 times longer than tibia. Leg Ⅳ: femoropatella 2.10–2.50 times longer than deep; tibia 3.78–4.25 times longer than deep; with sub-basal tactile setae on basitarsal segments. Arolium slightly shorter than the claws, not divided; claws simple.</p><p><bold>Adult male</bold> (paratype) (Fig. <xref ref-type="fig" rid="F11221753">1</xref>A, Fig. <xref ref-type="fig" rid="F11221755">2</xref>J, Fig. <xref ref-type="fig" rid="F11221757">3</xref>C, Fig. <xref ref-type="fig" rid="F11221759">4</xref>E and F). Mostly same as females, but a little smaller on average; tergal chaetotaxy Ⅰ–Ⅻ: 6: 6: 6: 6: 6: 6: 6: 6: 6: 4: T2T: 0; sternal chaetotaxy Ⅳ–Ⅻ: 14: 10: 8: 8: 8: 8: 6: -: 2. Genital region: partial setaes bifurcate.</p><p><bold>Dimensions</bold> (length/breadth or, in the case of the legs, length/depth in mm; ratios in parentheses). Male: body length 1.71. Pedipalps: trochanter 0.21/0.11 (1.91), femur 0.49/0.12 (4.08), patella 0.29/0.17 (1.71), chela 0.75/0.19 (3.95), hand 0.32/0.19 (1.68), movable chelal finger length 0.44. Chelicera 0.24/0.16 (1.50), movable finger length 0.12. Carapace 0.45/0.39 (1.15). Leg I: trochanter 0.18/0.11 (1.64), femur 0.29/0.06 (4.83), patella 0.13/0.05 (2.60), tibia 0.12/0.05 (2.40), tarsus 0.25/0.04 (6.25). Leg Ⅳ: trochanter 0.16/0.09 (1.78), femoropatella 0.37/0.18 (2.06), tibia 0.33/0.09 (3.67), basitarsus 0.16/0.06 (2.67), telotarsus 0.22/0.04 (5.50).</p><p>Females: body length 1.79–2.07. Pedipalps: trochanter 0.20–0.21/0.11–0.13 (1.54–1.91), femur 0.51–0.54/0.11–0.14 (3.86–4.73), patella 0.29–0.30/0.16–0.17(1.76–1.88), chela 0.77–0.82/0.20–0.22 (3.59–3.90), hand 0.32–0.37/0.20–0.22 (1.54–1.75), movable chelal finger length 0.45–0.48. Chelicera 0.25–0.29/0.18–0.20 (1.39–1.56), movable finger length 0.15–0.16. Carapace 0.43–0.47/0.42–0.46 (0.98–1.09). Leg I: trochanter 0.11–0.14/0.08–0.11 (1.18–1.75), femur 0.25–0.29/0.06–0.07 (3.71–4.83), patella 0.15–0.16/0.05–0.07 (2.14–3.00), tibia 0.12–0.17/0.05 (3.20–3.60), tarsus 0.27–0.30/0.04–0.05 (5.60–7.50). Leg Ⅳ: trochanter 0.15–0.19/0.09–0.14 (1.25–1.78), femoropatella 0.42–0.45/0.18–0.20 (2.10–2.50), tibia 0.33–0.35/0.08–0.09 (3.78–4.25), basitarsus 0.16–0.18/0.06–0.07 (2.29–2.83), telotarsus 0.23–0.24/0.04–0.05 (4.60–6.00).</p></tp:treatment-sec><tp:treatment-sec sec-type="Diagnosis"><title>Diagnosis</title><p>The new species belongs to the <italic><tp:taxon-name><tp:taxon-name-part taxon-name-part-type="genus" reg="Lechytia"/><tp:taxon-name-part taxon-name-part-type="species" reg="hoffi">hoffi</tp:taxon-name-part></tp:taxon-name></italic> species-group and is characterised by the following combination of characteristics: trichobothria <italic>b</italic> and <italic>sb</italic> situated more than one areolar diameter apart; movable chelal finger with upright and point teeth; palpal chela 3.59–3.90 (♀), 3.95 (♂) and palpal hand 1.54–1.75 (♀), 1.68 (♂) longer than broad; palpal femur 0.51–0.54 mm (♀), 0.49 mm (♂), palpal hand 0.33–0.37 mm (♀), 0.32 mm (♂) and chelal movable finger 0.45–0.48 mm (♀), 0.44 mm (♂) long.</p><p><italic><tp:taxon-name><tp:taxon-name-part taxon-name-part-type="genus" reg="Lechytia">Lechytia</tp:taxon-name-part><tp:taxon-name-part taxon-name-part-type="species" reg="acutidentata">acutidentata</tp:taxon-name-part></tp:taxon-name></italic> <bold>sp. nov.</bold> most resembles <italic><tp:taxon-name><tp:taxon-name-part taxon-name-part-type="genus" reg="Lechytia">L.</tp:taxon-name-part><tp:taxon-name-part taxon-name-part-type="species" reg="yulongensis">yulongensis</tp:taxon-name-part></tp:taxon-name></italic> due to trichobothria <italic>b</italic> and <italic>sb</italic> on movable chelal finger situated more than one areolar diameter apart. However, the new species differs from <italic><tp:taxon-name><tp:taxon-name-part taxon-name-part-type="genus" reg="Lechytia">L.</tp:taxon-name-part><tp:taxon-name-part taxon-name-part-type="species" reg="yulongensis">yulongensis</tp:taxon-name-part></tp:taxon-name></italic> in the pattern of teeth of fixed chelal finger with upright and point teeth in <italic><tp:taxon-name><tp:taxon-name-part taxon-name-part-type="genus" reg="Lechytia">L.</tp:taxon-name-part><tp:taxon-name-part taxon-name-part-type="species" reg="acutidentata">acutidentata</tp:taxon-name-part></tp:taxon-name></italic> <bold>sp. nov.</bold>, but retrorse and point teeth in <italic><tp:taxon-name><tp:taxon-name-part taxon-name-part-type="genus" reg="Lechytia">L.</tp:taxon-name-part><tp:taxon-name-part taxon-name-part-type="species" reg="yulongensis">yulongensis</tp:taxon-name-part></tp:taxon-name></italic> (<italic><xref ref-type="bibr" rid="B11222007">Zhang and Zhang 2014</xref></italic>).</p></tp:treatment-sec><tp:treatment-sec sec-type="Etymology"><title>Etymology</title><p>The specific name is derived from a combination of the Latin words “<italic>acutus</italic>” and “<italic>dentatus</italic>”, meaning pointed and toothed, respectively, which refers to the pointed teeth on the movable chelal fingers.</p></tp:treatment-sec><tp:treatment-sec sec-type="Distribution"><title>Distribution</title><p>China (Xizang Autonomous Region).</p></tp:treatment-sec><tp:treatment-sec sec-type="Ecology"><title>Ecology</title><p>All specimens were collected under bark in denser forests (Fig. <xref ref-type="fig" rid="F11221765">6</xref>).</p></tp:treatment-sec><tp:treatment-sec sec-type="Biology"><title>Biology</title><p>Their rounded nests are built by thin silks and had a thicker centre (Fig. <xref ref-type="fig" rid="F11221765">6</xref>A and C). Some silk nests are close together, but independent from each other (Fig. <xref ref-type="fig" rid="F11221765">6</xref>A).</p></tp:treatment-sec><tp:treatment-sec sec-type="Notes"><title>Notes</title><p>Generally, the holotypes of <italic><tp:taxon-name><tp:taxon-name-part taxon-name-part-type="genus" reg="Lechytia">Lechytia</tp:taxon-name-part></tp:taxon-name></italic> species are male specimens. Here, we chose a female specimen as the holotype of <italic><tp:taxon-name><tp:taxon-name-part taxon-name-part-type="genus" reg="Lechytia">L.</tp:taxon-name-part><tp:taxon-name-part taxon-name-part-type="species" reg="acutidentata">acutidentata</tp:taxon-name-part></tp:taxon-name></italic>, because the sole male specimen has a rather transparent and brittle body. It was probably caught and soaked in alcohol straight after just moulting.</p></tp:treatment-sec><tp:treatment-sec><!--Section generated to contain objects referenced in tp:taxon-treatment.--><fig id="F11221753" position="float" orientation="portrait"><object-id xmlns:xlink="http://www.w3.org/1999/xlink" content-type="arpha" xlink:type="simple">963EF896-43AC-5A73-9F8B-270E992C3A1A</object-id><object-id xmlns:xlink="http://www.w3.org/1999/xlink" content-type="doi" xlink:type="simple">10.3897/BDJ.12.e122612.figure1</object-id><label>Figure 1.</label><caption><p><italic><tp:taxon-name><tp:taxon-name-part taxon-name-part-type="genus" reg="Lechytia">Lechytia</tp:taxon-name-part><tp:taxon-name-part taxon-name-part-type="species" reg="acutidentata">acutidentata</tp:taxon-name-part></tp:taxon-name></italic> sp. nov. <bold>A</bold> Paratype male (dorsal view); <bold>B</bold> Holotype female (dorsal view). Scale bars: 0.50 mm.</p></caption><graphic xmlns:xlink="http://www.w3.org/1999/xlink" xlink:href="bdj-12-e122612-g001.jpg" position="float" id="oo_997228.jpg" orientation="portrait" xlink:type="simple"><uri content-type="original_file" xlink:type="simple">https://binary.pensoft.net/fig/997228</uri></graphic></fig><fig id="F11221755" position="float" orientation="portrait"><object-id xmlns:xlink="http://www.w3.org/1999/xlink" content-type="arpha" xlink:type="simple">EBBF2DB9-25C7-572B-95C8-B520454AC485</object-id><object-id xmlns:xlink="http://www.w3.org/1999/xlink" content-type="doi" xlink:type="simple">10.3897/BDJ.12.e122612.figure2</object-id><label>Figure 2.</label><caption><p><italic><tp:taxon-name><tp:taxon-name-part taxon-name-part-type="genus" reg="Lechytia">Lechytia</tp:taxon-name-part><tp:taxon-name-part taxon-name-part-type="species" reg="acutidentata">acutidentata</tp:taxon-name-part></tp:taxon-name></italic> sp. nov., holotype female (A–H, K), paratype male (I, J): <bold>A</bold> Female left chela (lateral view); <bold>B</bold> Left chela (dorsal view); <bold>C</bold> Left chelicera (dorsal view); <bold>D</bold> Coxal area and manducatory process (ventral view); <bold>E</bold> Carapace (dorsal view); <bold>F</bold> Leg Ⅳ (lateral view); <bold>G</bold> Leg Ⅰ (lateral view); <bold>H</bold> Left pedipalp (minus chela, dorsal view); <bold>I</bold> Male left chelicera (dorsal view); <bold>J</bold> Male genital area (ventral view); <bold>K</bold> Female genital area (ventral view). Scale bars: 0.20 mm (A, B, D, H); 0.10 mm (C, E–G, I–K).</p></caption><graphic xmlns:xlink="http://www.w3.org/1999/xlink" xlink:href="bdj-12-e122612-g002.jpg" position="float" id="oo_1012411.jpg" orientation="portrait" xlink:type="simple"><uri content-type="original_file" xlink:type="simple">https://binary.pensoft.net/fig/1012411</uri></graphic></fig><fig id="F11221757" position="float" orientation="portrait"><object-id xmlns:xlink="http://www.w3.org/1999/xlink" content-type="arpha" xlink:type="simple">B9096CB5-11D8-5BB2-AA8C-20463BC17138</object-id><object-id xmlns:xlink="http://www.w3.org/1999/xlink" content-type="doi" xlink:type="simple">10.3897/BDJ.12.e122612.figure3</object-id><label>Figure 3.</label><caption><p><italic><tp:taxon-name><tp:taxon-name-part taxon-name-part-type="genus" reg="Lechytia">Lechytia</tp:taxon-name-part><tp:taxon-name-part taxon-name-part-type="species" reg="acutidentata">acutidentata</tp:taxon-name-part></tp:taxon-name></italic> sp. nov., holotype female: <bold>A</bold> Carapace (dorsal view); <bold>B</bold> Left chelicera (dorsal view), with details of teeth; <bold>C</bold> Chaetotaxy of genital area (sternites II–III) (male); <bold>D</bold> Rallum; <bold>E</bold> Left pedipalp (minus chela, dorsal view). Scale bars: 0.10 mm (A–C); 0.05 mm (D); 0.20 mm (E).</p></caption><graphic xmlns:xlink="http://www.w3.org/1999/xlink" xlink:href="bdj-12-e122612-g003.jpg" position="float" id="oo_1012412.jpg" orientation="portrait" xlink:type="simple"><uri content-type="original_file" xlink:type="simple">https://binary.pensoft.net/fig/1012412</uri></graphic></fig><fig id="F11221759" position="float" orientation="portrait"><object-id xmlns:xlink="http://www.w3.org/1999/xlink" content-type="arpha" xlink:type="simple">184AD34C-F528-5397-971E-02EC3A2754B5</object-id><object-id xmlns:xlink="http://www.w3.org/1999/xlink" content-type="doi" xlink:type="simple">10.3897/BDJ.12.e122612.figure4</object-id><label>Figure 4.</label><caption><p><italic><tp:taxon-name><tp:taxon-name-part taxon-name-part-type="genus" reg="Lechytia">Lechytia</tp:taxon-name-part><tp:taxon-name-part taxon-name-part-type="species" reg="acutidentata">acutidentata</tp:taxon-name-part></tp:taxon-name></italic> sp. nov., holotype female (A–D), paratype male (E, F): <bold>A</bold> Left chela (lateral view), with details of teeth and trichobothrial pattern; <bold>B</bold> Left chela (dorsal view); <bold>C</bold> Leg I (lateral view); <bold>D</bold> Leg IV (lateral view); <bold>E</bold> Left chela (lateral view), with details of teeth and trichobothrial pattern; <bold>F</bold> Left chelicera (dorsal view), with details of teeth. Scale bars: 0.20 mm (A, B, E); 0.10 mm (C, D, F).</p></caption><graphic xmlns:xlink="http://www.w3.org/1999/xlink" xlink:href="bdj-12-e122612-g004.jpg" position="float" id="oo_1012418.jpg" orientation="portrait" xlink:type="simple"><uri content-type="original_file" xlink:type="simple">https://binary.pensoft.net/fig/1012418</uri></graphic></fig><fig id="F11221763" position="float" orientation="portrait"><object-id xmlns:xlink="http://www.w3.org/1999/xlink" content-type="arpha" xlink:type="simple">CFD25487-55A3-5C52-87AD-D68692F1ED8C</object-id><object-id xmlns:xlink="http://www.w3.org/1999/xlink" content-type="doi" xlink:type="simple">10.3897/BDJ.12.e122612.figure5</object-id><label>Figure 5.</label><caption><p><italic><tp:taxon-name><tp:taxon-name-part taxon-name-part-type="genus" reg="Lechytia">Lechytia</tp:taxon-name-part><tp:taxon-name-part taxon-name-part-type="species" reg="acutidentata">acutidentata</tp:taxon-name-part></tp:taxon-name></italic> sp. nov., paratype female: <bold>A</bold> Rallum; <bold>B</bold> Serrula exterior; <bold>C</bold> Manducatory process (ventral view); <bold>D</bold> Coxal area (ventral view); <bold>E</bold> Right chela (lateral view), with details of teeth and trichobothrial pattern; <bold>F</bold> Chelal basal details of teeth and trichobothrial.</p></caption><graphic xmlns:xlink="http://www.w3.org/1999/xlink" xlink:href="bdj-12-e122612-g005.jpg" position="float" id="oo_1012443.jpg" orientation="portrait" xlink:type="simple"><uri content-type="original_file" xlink:type="simple">https://binary.pensoft.net/fig/1012443</uri></graphic></fig><fig id="F11221765" position="float" orientation="portrait"><object-id xmlns:xlink="http://www.w3.org/1999/xlink" content-type="arpha" xlink:type="simple">1B5D7C9E-7FAD-5B19-8A04-FB2FF5DBC5E7</object-id><object-id xmlns:xlink="http://www.w3.org/1999/xlink" content-type="doi" xlink:type="simple">10.3897/BDJ.12.e122612.figure6</object-id><label>Figure 6.</label><caption><p>Type locality of <italic><tp:taxon-name><tp:taxon-name-part taxon-name-part-type="genus" reg="Lechytia">Lechytia</tp:taxon-name-part><tp:taxon-name-part taxon-name-part-type="species" reg="acutidentata">acutidentata</tp:taxon-name-part></tp:taxon-name></italic> sp. nov. <bold>A</bold> Numerous <italic><tp:taxon-name><tp:taxon-name-part taxon-name-part-type="genus" reg="Lechytia">L.</tp:taxon-name-part><tp:taxon-name-part taxon-name-part-type="species" reg="acutidentata">acutidentata</tp:taxon-name-part></tp:taxon-name></italic> sp. nov. and silk nests; <bold>B</bold> A living of <italic><tp:taxon-name><tp:taxon-name-part taxon-name-part-type="genus" reg="Lechytia">L.</tp:taxon-name-part><tp:taxon-name-part taxon-name-part-type="species" reg="acutidentata">acutidentata</tp:taxon-name-part></tp:taxon-name></italic> sp. nov. in its natural environment; <bold>C</bold> Silk nests of <italic><tp:taxon-name><tp:taxon-name-part taxon-name-part-type="genus" reg="Lechytia">L.</tp:taxon-name-part><tp:taxon-name-part taxon-name-part-type="species" reg="acutidentata">acutidentata</tp:taxon-name-part></tp:taxon-name></italic> sp. nov.; <bold>D–F</bold>. The habitat where <italic><tp:taxon-name><tp:taxon-name-part taxon-name-part-type="genus" reg="Lechytia">L.</tp:taxon-name-part><tp:taxon-name-part taxon-name-part-type="species" reg="acutidentata">acutidentata</tp:taxon-name-part></tp:taxon-name></italic> sp. nov. specimens were collected.</p></caption><graphic xmlns:xlink="http://www.w3.org/1999/xlink" xlink:href="bdj-12-e122612-g006.jpg" position="float" id="oo_997249.jpg" orientation="portrait" xlink:type="simple"><uri content-type="original_file" xlink:type="simple">https://binary.pensoft.net/fig/997249</uri></graphic></fig></tp:treatment-sec><ref-list><ref id="B11222007"><element-citation xmlns:xlink="http://www.w3.org/1999/xlink" publication-type="article" xlink:type="simple"><person-group person-group-type="author"><name name-style="western"><surname>Zhang</surname><given-names>F. B.</given-names></name><name name-style="western"><surname>Zhang</surname><given-names>F</given-names></name></person-group><year>2014</year><article-title>First report of the family <tp:taxon-name><tp:taxon-name-part taxon-name-part-type="family">Lechytiidae</tp:taxon-name-part></tp:taxon-name> (<tp:taxon-name><tp:taxon-name-part taxon-name-part-type="class">Arachnida</tp:taxon-name-part></tp:taxon-name>: <tp:taxon-name><tp:taxon-name-part taxon-name-part-type="order">Pseudoscorpiones</tp:taxon-name-part></tp:taxon-name>) from China, with the description of a new species</article-title><source>Acta Zoologica Academiae Scientiarum Hungaricae</source><volume>60</volume><issue>3</issue><fpage>217</fpage><lpage>225</lpage></element-citation></ref></ref-list></tp:taxon-treatment>
