# Supplementary material for: Revision of the genus Lechytia Balzan, 1892 (Pseudoscorpiones, Chthoniidae) from China, with descriptions of two new species
Source: Biodivers Data J. 2024 Apr 19;12:e122612. doi: 10.3897/BDJ.12.e122612 (PMC11055984; doi:10.3897/BDJ.12.e122612)
Supplement: XML Treatment for Lechytia depressidentata [file BDJ.12.e122612-treatment2.xml]

<!DOCTYPE tp:taxon-treatment
  PUBLIC "-//TaxonX//DTD Taxonomic Treatment Publishing DTD v0 20100105//EN" "tax-treatment-NSO.dtd">
<tp:taxon-treatment xmlns:tp="http://www.plazi.org/taxpub"><tp:treatment-meta><mixed-citation publication-type="journal"><person-group><name><surname>Sun</surname><given-names>Jianzhou</given-names></name><name><surname>Guo</surname><given-names>Xiangbo</given-names></name><name><surname>Zhang</surname><given-names>Feng</given-names></name></person-group><article-title>Revision of the genus <italic><tp:taxon-name><tp:taxon-name-part taxon-name-part-type="genus" reg="Lechytia">Lechytia</tp:taxon-name-part></tp:taxon-name></italic> Balzan, 1892 (<tp:taxon-name><tp:taxon-name-part taxon-name-part-type="order">Pseudoscorpiones</tp:taxon-name-part></tp:taxon-name>, <tp:taxon-name><tp:taxon-name-part taxon-name-part-type="family">Chthoniidae</tp:taxon-name-part></tp:taxon-name>) from China, with descriptions of two new species</article-title><source>Biodivers Data J</source><day>19</day><month>04</month><year>2024</year><volume>12</volume><pub-id pub-id-type="doi">10.3897/BDJ.12.e122612</pub-id></mixed-citation></tp:treatment-meta><tp:nomenclature><tp:taxon-name>
            <object-id xmlns:xlink="http://www.w3.org/1999/xlink" content-type="arpha" xlink:type="simple">B8F8E5CF-C93D-5FE9-B45A-E1299107D022</object-id>
            <tp:taxon-name-part taxon-name-part-type="genus">Lechytia</tp:taxon-name-part>
            <tp:taxon-name-part taxon-name-part-type="species">depressidentata</tp:taxon-name-part>
            <object-id xmlns:xlink="http://www.w3.org/1999/xlink" content-type="zoobank" xlink:type="simple" object-id-type="ZooBank">8ED81D43-CDF7-4AD1-ACF3-1B7C0DB6E560</object-id>
          </tp:taxon-name><tp:taxon-status xmlns:xlink="http://www.w3.org/1999/xlink" xlink:type="simple">sp. nov.</tp:taxon-status></tp:nomenclature><tp:treatment-sec sec-type="materials"><title>Materials</title><list list-type="alpha-lower" list-content="occurrences"><list-item><p><bold>Type status:</bold> <named-content xmlns:xlink="http://www.w3.org/1999/xlink" content-type="dwc:typeStatus" xlink:type="simple">Holotype</named-content>. <bold>Occurrence:</bold> recordedBy: <named-content xmlns:xlink="http://www.w3.org/1999/xlink" content-type="dwc:recordedBy" xlink:type="simple">Xiangbo Guo, Bo Liu &amp; Haibin Zhang</named-content>; sex: <named-content xmlns:xlink="http://www.w3.org/1999/xlink" content-type="dwc:sex" xlink:type="simple">male</named-content>; lifeStage: <named-content xmlns:xlink="http://www.w3.org/1999/xlink" content-type="dwc:lifeStage" xlink:type="simple">adult</named-content>; occurrenceID: <named-content xmlns:xlink="http://www.w3.org/1999/xlink" content-type="dwc:occurrenceID" xlink:type="simple">D3736A6C-02E2-54FE-9B99-12FF869FC5AE</named-content>; <bold>Taxon:</bold> scientificName: <named-content xmlns:xlink="http://www.w3.org/1999/xlink" content-type="dwc:scientificName" xlink:type="simple"><italic><tp:taxon-name><tp:taxon-name-part taxon-name-part-type="genus" reg="Lechytia">Lechytia</tp:taxon-name-part><tp:taxon-name-part taxon-name-part-type="species" reg="depressidentata">depressidentata</tp:taxon-name-part></tp:taxon-name></italic></named-content>; <bold>Location:</bold> country: <named-content xmlns:xlink="http://www.w3.org/1999/xlink" content-type="dwc:country" xlink:type="simple">China</named-content>; stateProvince: <named-content xmlns:xlink="http://www.w3.org/1999/xlink" content-type="dwc:stateProvince" xlink:type="simple">Xizang Autonomous Region</named-content>; county: <named-content xmlns:xlink="http://www.w3.org/1999/xlink" content-type="dwc:county" xlink:type="simple">Jilong</named-content>; locality: <named-content xmlns:xlink="http://www.w3.org/1999/xlink" content-type="dwc:locality" xlink:type="simple">Jilong Town, Kongsang Bridge, under bark</named-content>; verbatimElevation: <named-content xmlns:xlink="http://www.w3.org/1999/xlink" content-type="dwc:verbatimElevation" xlink:type="simple">2697 m</named-content>; verbatimCoordinates: <named-content xmlns:xlink="http://www.w3.org/1999/xlink" content-type="dwc:verbatimCoordinates" xlink:type="simple">28.384151°N, 85.353469°E</named-content>; <bold>Identification:</bold> identifiedBy: <named-content xmlns:xlink="http://www.w3.org/1999/xlink" content-type="dwc:identifiedBy" xlink:type="simple">Jianzhou Sun</named-content>; <bold>Event:</bold> eventID: <named-content xmlns:xlink="http://www.w3.org/1999/xlink" content-type="dwc:eventID" xlink:type="simple">HBUARA#2023-885</named-content>; year: <named-content xmlns:xlink="http://www.w3.org/1999/xlink" content-type="dwc:year" xlink:type="simple">2023</named-content>; month: <named-content xmlns:xlink="http://www.w3.org/1999/xlink" content-type="dwc:month" xlink:type="simple">August</named-content>; day: <named-content xmlns:xlink="http://www.w3.org/1999/xlink" content-type="dwc:day" xlink:type="simple">4</named-content>; <bold>Record Level:</bold> institutionID: <named-content xmlns:xlink="http://www.w3.org/1999/xlink" content-type="dwc:institutionID" xlink:type="simple">the Museum of Hebei University</named-content>; institutionCode: <named-content xmlns:xlink="http://www.w3.org/1999/xlink" content-type="dwc:institutionCode" xlink:type="simple">Ps.-MHBU-XZ2023080401</named-content></p></list-item><list-item><p><bold>Type status:</bold> <named-content xmlns:xlink="http://www.w3.org/1999/xlink" content-type="dwc:typeStatus" xlink:type="simple">Paratype</named-content>. <bold>Occurrence:</bold> recordedBy: <named-content xmlns:xlink="http://www.w3.org/1999/xlink" content-type="dwc:recordedBy" xlink:type="simple">Xiangbo Guo, Bo Liu &amp; Haibin Zhang</named-content>; sex: <named-content xmlns:xlink="http://www.w3.org/1999/xlink" content-type="dwc:sex" xlink:type="simple">2males, 6 females</named-content>; lifeStage: <named-content xmlns:xlink="http://www.w3.org/1999/xlink" content-type="dwc:lifeStage" xlink:type="simple">adult</named-content>; occurrenceID: <named-content xmlns:xlink="http://www.w3.org/1999/xlink" content-type="dwc:occurrenceID" xlink:type="simple">634D1277-955C-5E1E-A3C3-ABE60C6365A3</named-content>; <bold>Taxon:</bold> scientificName: <named-content xmlns:xlink="http://www.w3.org/1999/xlink" content-type="dwc:scientificName" xlink:type="simple"><italic><tp:taxon-name><tp:taxon-name-part taxon-name-part-type="genus" reg="Lechytia">Lechytia</tp:taxon-name-part><tp:taxon-name-part taxon-name-part-type="species" reg="depressidentata">depressidentata</tp:taxon-name-part></tp:taxon-name></italic></named-content>; <bold>Location:</bold> country: <named-content xmlns:xlink="http://www.w3.org/1999/xlink" content-type="dwc:country" xlink:type="simple">China</named-content>; stateProvince: <named-content xmlns:xlink="http://www.w3.org/1999/xlink" content-type="dwc:stateProvince" xlink:type="simple">Xizang Autonomous Region</named-content>; county: <named-content xmlns:xlink="http://www.w3.org/1999/xlink" content-type="dwc:county" xlink:type="simple">Jilong</named-content>; locality: <named-content xmlns:xlink="http://www.w3.org/1999/xlink" content-type="dwc:locality" xlink:type="simple">Jilong Town, Kongsang Bridge, under bark</named-content>; verbatimElevation: <named-content xmlns:xlink="http://www.w3.org/1999/xlink" content-type="dwc:verbatimElevation" xlink:type="simple">2697 m</named-content>; verbatimCoordinates: <named-content xmlns:xlink="http://www.w3.org/1999/xlink" content-type="dwc:verbatimCoordinates" xlink:type="simple">28.384151°N, 85.353469°E</named-content>; <bold>Identification:</bold> identifiedBy: <named-content xmlns:xlink="http://www.w3.org/1999/xlink" content-type="dwc:identifiedBy" xlink:type="simple">Jianzhou Sun</named-content>; <bold>Event:</bold> eventID: <named-content xmlns:xlink="http://www.w3.org/1999/xlink" content-type="dwc:eventID" xlink:type="simple">HBUARA#2023-885</named-content>; year: <named-content xmlns:xlink="http://www.w3.org/1999/xlink" content-type="dwc:year" xlink:type="simple">2023</named-content>; month: <named-content xmlns:xlink="http://www.w3.org/1999/xlink" content-type="dwc:month" xlink:type="simple">August</named-content>; day: <named-content xmlns:xlink="http://www.w3.org/1999/xlink" content-type="dwc:day" xlink:type="simple">4</named-content>; <bold>Record Level:</bold> institutionID: <named-content xmlns:xlink="http://www.w3.org/1999/xlink" content-type="dwc:institutionID" xlink:type="simple">the Museum of Hebei University</named-content>; institutionCode: <named-content xmlns:xlink="http://www.w3.org/1999/xlink" content-type="dwc:institutionCode" xlink:type="simple">2 males (Ps.-MHBU-XZ2023080402–03) and 6 females (Ps.-MHBU-XZ2023080404–09)</named-content></p></list-item></list></tp:treatment-sec><tp:treatment-sec sec-type="Description"><title>Description</title><p>Males (holotype and paratypes) (Fig. <xref ref-type="fig" rid="F11221771">7</xref>A, Fig. <xref ref-type="fig" rid="F11221769">8</xref>A–J and Figs <xref ref-type="fig" rid="F11221773">9</xref>, <xref ref-type="fig" rid="F11221775">10</xref>).</p><p><bold>Cephalothorax</bold> (Fig. <xref ref-type="fig" rid="F11221769">8</xref>D–F and Fig. <xref ref-type="fig" rid="F11221773">9</xref>A): carapace nearly subquadrate, 0.91–1.09 times longer than broad; anterior margin denticulate; without epistome; two small corneate eyes; with 18 setae arranged 6: 4: 4: 2: 2, most setae heavy, long and gently curved; with four pairs of lyrifissures, first pair situated antero-medially, the second pair situated interno-underneath to the eyes, the third pair situated slightly interior to the sole pair of setae of the intermediate row and the fourth pair situated exterior to the sole pair of setae of the posterior row. Manducatory process with two acuminate distal setae, about equal in length, the distal setae terminally acuminate (Fig. <xref ref-type="fig" rid="F11221777">11</xref>C); apex of coxa I with a triangular apical projection; coxal spines and intercoxal tubercle absent. Chaetotaxy of coxae: P 5, Ⅰ 7, II 7, III 7, IV 7.</p><p><bold>Chelicera</bold> (Fig. <xref ref-type="fig" rid="F11221769">8</xref>C and Fig. <xref ref-type="fig" rid="F11221773">9</xref>B): 1.40–1.53 times longer than broad; five setae present on hand, all setae acuminate, ventrobasal setae shorter than others; movable finger with one medial seta. Cheliceral palm has moderate wrinkles on both ventral and dorsal sides. Fixed finger with one large tooth and two or three roughened ridges proximally; movable finger with an acute apical tooth and three or four pointed, conspicuous middle teeth; galea shaped like a tooth (Fig. <xref ref-type="fig" rid="F11221773">9</xref>B). Serrula exterior with 17–18 blades, smooth surface and side creases (Fig. <xref ref-type="fig" rid="F11221777">11</xref>B). Rallum with eight blades, subdistal blade strongly recumbent, others in straight row (Fig. <xref ref-type="fig" rid="F11221773">9</xref>D).</p><p><bold>Pedipalp</bold> (Fig. <xref ref-type="fig" rid="F11221769">8</xref>A–B, I, Fig. <xref ref-type="fig" rid="F11221773">9</xref>E, Fig. <xref ref-type="fig" rid="F11221775">10</xref>A and B): trochanter 1.20–1.78, femur 3.45–3.60, patella 1.75–1.83, chela 3.56–3.73, hand 1.56–1.67 times longer than broad; femur 1.64–1.81 times longer than patella; movable chelal finger 1.36–1.38 times longer than hand and 0.59–0.63 times longer than chela. Setae generally long and acuminate. Fixed chelal finger and hand with eight trichobothria, <italic>ib</italic>, <italic>isb</italic>, <italic>eb</italic> and <italic>esb</italic> on dorsum of hand, <italic>ib</italic> and <italic>isb</italic> basally, <italic>esb</italic> submedially, <italic>eb</italic> closer to <italic>ib</italic> and <italic>isb</italic> than to <italic>esb</italic>; <italic>ist</italic> situated basally on fixed finger, <italic>est</italic> and <italic>it</italic> situated submedially and medially on fixed finger, <italic>et</italic> and <italic>dx</italic> distally; movable chelal finger with four trichobothria, <italic>b</italic> closer to <italic>sb</italic> than to <italic>t</italic>, <italic>sb</italic> closer <italic>b</italic> than to <italic>st</italic>; <italic>b</italic> and <italic>sb</italic> situated less than one areolar diameter apart (Fig. <xref ref-type="fig" rid="F11221769">8</xref>A and Fig. <xref ref-type="fig" rid="F11221775">10</xref>A); sensilla absent. Both chelal fingers with a row of teeth: fixed finger with 42–44 developed retrorse, pointed teeth; movable finger with 13–14 small, pointed teeth at distal end, followed proximally by 18–22 flattened teeth.</p><p><bold>Opisthosoma</bold>: tergites and sternites undivided; setae acuminate. Tergal chaetotaxy I–Ⅻ: 6: 6: 6: 6: 6: 6: 6: 6: 6: 4: T2T: 0. Sternal chaetotaxy Ⅱ–Ⅻ: 10: 14–16: 11–14: 10–12: 10: 8–10: 6–8: 6: -: 2. Genital region: partial setaes bifurcate (Fig. <xref ref-type="fig" rid="F11221777">11</xref>F).</p><p><bold>Legs</bold> (Fig. <xref ref-type="fig" rid="F11221769">8</xref>G, H, Fig. <xref ref-type="fig" rid="F11221775">10</xref>C and D): leg Ⅰ: femur 1.67–1.82 times longer than patella; tarsus 1.92 times longer than tibia. Leg Ⅳ: femoropatella 2.19–2.40 times longer than deep; tibia 3.71–4.17 times longer than deep; with subbasal tactile setae on basitarsal segments. Arolium slightly shorter than the claws, not divided; claws simple.</p><p><bold>Adult female</bold> (paratypes) (Fig. <xref ref-type="fig" rid="F11221771">7</xref>B and Fig. <xref ref-type="fig" rid="F11221769">8</xref>K). Mostly same as males, but a little larger on average; tergal chaetotaxy Ⅰ–Ⅻ: 6: 6: 6: 6: 6: 6: 6: 6: 6: 4: T2T: 0; sternal chaetotaxy Ⅱ–Ⅻ: 8: 12: 14: 12: 10: 10: 8: 6–8: 6: -: 2. Genital area weakly sclerotised with U-shaped frame.</p><p><bold>Dimensions</bold> (length/breadth or, in the case of the legs, length/depth in mm; ratios in parentheses). Males: body length 1.36–1.41. Pedipalps: trochanter 0.12–0.16/0.09–0.10 (1.40–1.53), femur 0.36–0.38/0.10–0.11 (3.45–3.60), patella 0.21–0.22/0.12 (1.75–1.83), chela 0.56–0.57/0.15–0.16 (3.56–3.73), hand 0.24–0.25/0.15–0.16 (1.56–1.67), movable chelal finger length 0.33–0.35. Chelicera 0.21–0.23/0.15 (1.40–1.53), movable finger length 0.12. Carapace 0.32–0.35/0.32–0.35 (0.91–1.09). Leg I: trochanter 0.09–0.10/0.06–0.08 (1.13–1.50), femur 0.20/0.05 (4.00), patella 0.11–0.12/0.04–0.05 (2.20–2.75), tibia 0.12/0.04 (3.00), tarsus 0.23/0.03 (7.67). Leg Ⅳ: trochanter 0.12–0.14/0.10 (1.20–1.40), femoropatella 0.35–0.36/0.15–0.16 (2.19–2.40), tibia 0.23–0.26/0.06–0.07 (3.71–4.17), basitarsus 0.12–0.13/0.05 (2.40–2.60), telotarsus 0.19–0.20/0.03–0.04 (4.75–6.67).</p><p>Females: body length 1.50–1.57. Pedipalps: trochanter 0.16/0.09 (1.78), femur 0.38–0.39/0.12 (3.17–3.25), patella 0.22–0.23/0.13 (1.69–1.77), chela 0.59–0.60/0.17–0.18 (3.33–3.47), hand 0.26–0.27/0.17–0.18 (1.50–1.53), movable chelal finger length 0.35–0.36. Chelicera 0.22/0.16–0.17 (1.29–1.38), movable finger length 0.13. Carapace 0.38–0.40/0.37–0.38 (1.03–1.05). Leg I: trochanter 0.09/0.07–0.09 (1.00–1.29), femur 0.19–0.22/0.05–0.06 (3.67–3.80), patella 0.11–0.12/0.06 (1.83–2.00), tibia 0.12–0.13/0.04 (3.00–3.25), tarsus 0.23–0.24/0.03 (7.67–8.00). Leg Ⅳ: trochanter 0.14–0.15/0.09–0.12 (1.25–1.56), femoropatella 0.36–0.37/0.15–0.16 (2.31–2.40), tibia 0.26–0.28/0.08 (3.25–3.50), basitarsus 0.13/0.06 (2.17), telotarsus 0.20–0.21/0.03 (6.67–7.00).</p></tp:treatment-sec><tp:treatment-sec sec-type="Diagnosis"><title>Diagnosis</title><p>The new species belongs to the <italic><tp:taxon-name><tp:taxon-name-part taxon-name-part-type="genus" reg="Lechytia"/><tp:taxon-name-part taxon-name-part-type="species" reg="hoffi">hoffi</tp:taxon-name-part></tp:taxon-name></italic> species-group and is characterised by the following combination of characteristics: trichobothria <italic>b</italic> and <italic>sb</italic> situated less than one areolar diameter apart; movable chelal finger with more than half of flattened teeth; chela 3.33–3.47 (♀), 3.56–3.73 (♂) and chelal hand 1.50–1.53 (♀), 1.56–1.67 (♂) longer than broad; chelal femur 0.38–0.39 mm (♀), 0.36–0.38 mm (♂), chelal hand 0.26–0.27 mm (♀), 0.24–0.25 mm (♂) and chelal movable finger 0.35–0.36 mm (♀), 0.33–0.35 mm (♂) long.</p><p><italic><tp:taxon-name><tp:taxon-name-part taxon-name-part-type="genus" reg="Lechytia">Lechytia</tp:taxon-name-part><tp:taxon-name-part taxon-name-part-type="species" reg="depressidentata">depressidentata</tp:taxon-name-part></tp:taxon-name></italic> <bold>sp. nov.</bold> differs from all other species of the <italic><tp:taxon-name><tp:taxon-name-part taxon-name-part-type="genus" reg="Lechytia"/><tp:taxon-name-part taxon-name-part-type="species" reg="hoffi">hoffi</tp:taxon-name-part></tp:taxon-name></italic> species-group by trichobothria <italic>b</italic> and <italic>sb</italic> situated less than one areolar diameter apart.</p></tp:treatment-sec><tp:treatment-sec sec-type="Etymology"><title>Etymology</title><p>The specific name is derived from a combination of the Latin words “<italic>depressus</italic>” and “<italic>dentatus</italic>”, meaning flat and toothed, respectively, which refers to the teeth of movable finger including flat teeth.</p></tp:treatment-sec><tp:treatment-sec sec-type="Distribution"><title>Distribution</title><p>China (Xizang Autonomous Region).</p></tp:treatment-sec><tp:treatment-sec sec-type="Ecology"><title>Ecology</title><p>The specimens of <italic><tp:taxon-name><tp:taxon-name-part taxon-name-part-type="genus" reg="Lechytia">Lechytia</tp:taxon-name-part><tp:taxon-name-part taxon-name-part-type="species" reg="depressidentata">depressidentata</tp:taxon-name-part></tp:taxon-name></italic> <bold>sp. nov.</bold> were collected under bark in dense woods (Fig. <xref ref-type="fig" rid="F11221785">12</xref>).</p></tp:treatment-sec><tp:treatment-sec sec-type="Biology"><title>Biology</title><p>No silk nest was found in the place where they were collected. Of course, this may be the result of inadequate sampling.</p></tp:treatment-sec><tp:treatment-sec><!--Section generated to contain objects referenced in tp:taxon-treatment.--><fig id="F11221771" position="float" orientation="portrait"><object-id xmlns:xlink="http://www.w3.org/1999/xlink" content-type="arpha" xlink:type="simple">57469BBD-F88F-520B-9D0C-D9CD7687B8FF</object-id><object-id xmlns:xlink="http://www.w3.org/1999/xlink" content-type="doi" xlink:type="simple">10.3897/BDJ.12.e122612.figure7</object-id><label>Figure 7.</label><caption><p><italic><tp:taxon-name><tp:taxon-name-part taxon-name-part-type="genus" reg="Lechytia">Lechytia</tp:taxon-name-part><tp:taxon-name-part taxon-name-part-type="species" reg="depressidentata">depressidentata</tp:taxon-name-part></tp:taxon-name></italic> sp. nov. <bold>A</bold>. Holotype male (dorsal view); <bold>B</bold> Paratype female (dorsal view). Scale bars: 0.50 mm.</p></caption><graphic xmlns:xlink="http://www.w3.org/1999/xlink" xlink:href="bdj-12-e122612-g007.jpg" position="float" id="oo_997253.jpg" orientation="portrait" xlink:type="simple"><uri content-type="original_file" xlink:type="simple">https://binary.pensoft.net/fig/997253</uri></graphic></fig><fig id="F11221769" position="float" orientation="portrait"><object-id xmlns:xlink="http://www.w3.org/1999/xlink" content-type="arpha" xlink:type="simple">14A36FFC-158D-5DCA-A4BC-D7288FE19F4E</object-id><object-id xmlns:xlink="http://www.w3.org/1999/xlink" content-type="doi" xlink:type="simple">10.3897/BDJ.12.e122612.figure8</object-id><label>Figure 8.</label><caption><p><italic><tp:taxon-name><tp:taxon-name-part taxon-name-part-type="genus" reg="Lechytia">Lechytia</tp:taxon-name-part><tp:taxon-name-part taxon-name-part-type="species" reg="depressidentata">depressidentata</tp:taxon-name-part></tp:taxon-name></italic> sp. nov., holotype male (A–J), paratype female (K): <bold>A</bold> Left chela (lateral view); <bold>B</bold> Left chela (dorsal view); <bold>C</bold> Left chelicera (dorsal view); <bold>D</bold> Coxal area and manducatory process (ventral view); <bold>E</bold> Carapace (dorsal view); <bold>F</bold> Apex of coxa I; <bold>G</bold> Leg Ⅰ (lateral view); <bold>H</bold> Leg Ⅳ (lateral view); <bold>I</bold> Left pedipalp (minus chela, dorsal view); <bold>J</bold> Male genital area (ventral view); <bold>K</bold> Female genital area (ventral view). Scale bars: 0.20 mm (A, B, I); 0.10 mm (C–H, J, K).</p></caption><graphic xmlns:xlink="http://www.w3.org/1999/xlink" xlink:href="bdj-12-e122612-g008.jpg" position="float" id="oo_1012419.jpg" orientation="portrait" xlink:type="simple"><uri content-type="original_file" xlink:type="simple">https://binary.pensoft.net/fig/1012419</uri></graphic></fig><fig id="F11221773" position="float" orientation="portrait"><object-id xmlns:xlink="http://www.w3.org/1999/xlink" content-type="arpha" xlink:type="simple">A5B1E8F4-1665-5CC5-8323-5EA627AAE539</object-id><object-id xmlns:xlink="http://www.w3.org/1999/xlink" content-type="doi" xlink:type="simple">10.3897/BDJ.12.e122612.figure9</object-id><label>Figure 9.</label><caption><p><italic><tp:taxon-name><tp:taxon-name-part taxon-name-part-type="genus" reg="Lechytia">Lechytia</tp:taxon-name-part><tp:taxon-name-part taxon-name-part-type="species" reg="depressidentata">depressidentata</tp:taxon-name-part></tp:taxon-name></italic> sp. nov., holotype male: <bold>A</bold> Carapace (dorsal view); <bold>B</bold> Left chelicera (dorsal view), with details of teeth; <bold>C</bold> Chaetotaxy of genital area (sternites II–III) (male); <bold>D</bold> Rallum; <bold>E</bold> Left pedipalp (minus chela, dorsal view). Scale bars: 0.10 mm (A–C, I); 0.05 mm (D); 0.20 mm (E).</p></caption><graphic xmlns:xlink="http://www.w3.org/1999/xlink" xlink:href="bdj-12-e122612-g009.jpg" position="float" id="oo_1012420.jpg" orientation="portrait" xlink:type="simple"><uri content-type="original_file" xlink:type="simple">https://binary.pensoft.net/fig/1012420</uri></graphic></fig><fig id="F11221775" position="float" orientation="portrait"><object-id xmlns:xlink="http://www.w3.org/1999/xlink" content-type="arpha" xlink:type="simple">C15A9D63-D670-5334-A2BA-34875F3FF4AB</object-id><object-id xmlns:xlink="http://www.w3.org/1999/xlink" content-type="doi" xlink:type="simple">10.3897/BDJ.12.e122612.figure10</object-id><label>Figure 10.</label><caption><p><italic><tp:taxon-name><tp:taxon-name-part taxon-name-part-type="genus" reg="Lechytia">Lechytia</tp:taxon-name-part><tp:taxon-name-part taxon-name-part-type="species" reg="depressidentata">depressidentata</tp:taxon-name-part></tp:taxon-name></italic> sp. nov., holotype female (A–D), paratype male (E, F): <bold>A</bold> Left chela (lateral view), with details of teeth and trichobothrial pattern; <bold>B</bold> Left chela (dorsal view); <bold>C</bold> Leg I (lateral view); <bold>D</bold> Leg IV (lateral view). Scale bars: 0.20 mm (A, B); 0.10 mm (C, D).</p></caption><graphic xmlns:xlink="http://www.w3.org/1999/xlink" xlink:href="bdj-12-e122612-g010.jpg" position="float" id="oo_997255.jpg" orientation="portrait" xlink:type="simple"><uri content-type="original_file" xlink:type="simple">https://binary.pensoft.net/fig/997255</uri></graphic></fig><fig id="F11221777" position="float" orientation="portrait"><object-id xmlns:xlink="http://www.w3.org/1999/xlink" content-type="arpha" xlink:type="simple">50C602EB-D445-5B7E-98A3-3136416711C8</object-id><object-id xmlns:xlink="http://www.w3.org/1999/xlink" content-type="doi" xlink:type="simple">10.3897/BDJ.12.e122612.figure11</object-id><label>Figure 11.</label><caption><p><italic><tp:taxon-name><tp:taxon-name-part taxon-name-part-type="genus" reg="Lechytia">Lechytia</tp:taxon-name-part><tp:taxon-name-part taxon-name-part-type="species" reg="depressidentata">depressidentata</tp:taxon-name-part></tp:taxon-name></italic> <bold>sp. nov.</bold>, paratype male: <bold>A</bold> Rallum; <bold>B</bold> Serrula exterior; <bold>C</bold> Manducatory process (ventral view); <bold>D</bold> Coxal area (ventral view); <bold>E</bold> Male genital area (ventral view).</p></caption><graphic xmlns:xlink="http://www.w3.org/1999/xlink" xlink:href="bdj-12-e122612-g011.jpg" position="float" id="oo_997256.jpg" orientation="portrait" xlink:type="simple"><uri content-type="original_file" xlink:type="simple">https://binary.pensoft.net/fig/997256</uri></graphic></fig><fig id="F11221785" position="float" orientation="portrait"><object-id xmlns:xlink="http://www.w3.org/1999/xlink" content-type="arpha" xlink:type="simple">F5E25796-3C5F-560E-B6F5-4DDC6F4B27F4</object-id><object-id xmlns:xlink="http://www.w3.org/1999/xlink" content-type="doi" xlink:type="simple">10.3897/BDJ.12.e122612.figure12</object-id><label>Figure 12.</label><caption><p>Type locality of <italic><tp:taxon-name><tp:taxon-name-part taxon-name-part-type="genus" reg="Lechytia">Lechytia</tp:taxon-name-part><tp:taxon-name-part taxon-name-part-type="species" reg="depressidentata">depressidentata</tp:taxon-name-part></tp:taxon-name></italic> <bold>sp. nov.</bold>, <bold>A–C</bold> The habitat where specimens were collected.</p></caption><graphic xmlns:xlink="http://www.w3.org/1999/xlink" xlink:href="bdj-12-e122612-g012.jpg" position="float" id="oo_997260.jpg" orientation="portrait" xlink:type="simple"><uri content-type="original_file" xlink:type="simple">https://binary.pensoft.net/fig/997260</uri></graphic></fig></tp:treatment-sec></tp:taxon-treatment>
