# Supplementary material for: Revision of the genus Lechytia Balzan, 1892 (Pseudoscorpiones, Chthoniidae) from China, with descriptions of two new species
Source: Biodivers Data J. 2024 Apr 19;12:e122612. doi: 10.3897/BDJ.12.e122612 (PMC11055984; doi:10.3897/BDJ.12.e122612)
Supplement: XML Treatment for Lechytia yulongensis [file BDJ.12.e122612-treatment3.xml]

<!DOCTYPE tp:taxon-treatment
  PUBLIC "-//TaxonX//DTD Taxonomic Treatment Publishing DTD v0 20100105//EN" "tax-treatment-NSO.dtd">
<tp:taxon-treatment xmlns:tp="http://www.plazi.org/taxpub"><tp:treatment-meta><mixed-citation publication-type="journal"><person-group><name><surname>Sun</surname><given-names>Jianzhou</given-names></name><name><surname>Guo</surname><given-names>Xiangbo</given-names></name><name><surname>Zhang</surname><given-names>Feng</given-names></name></person-group><article-title>Revision of the genus <italic><tp:taxon-name><tp:taxon-name-part taxon-name-part-type="genus" reg="Lechytia">Lechytia</tp:taxon-name-part></tp:taxon-name></italic> Balzan, 1892 (<tp:taxon-name><tp:taxon-name-part taxon-name-part-type="order">Pseudoscorpiones</tp:taxon-name-part></tp:taxon-name>, <tp:taxon-name><tp:taxon-name-part taxon-name-part-type="family">Chthoniidae</tp:taxon-name-part></tp:taxon-name>) from China, with descriptions of two new species</article-title><source>Biodivers Data J</source><day>19</day><month>04</month><year>2024</year><volume>12</volume><pub-id pub-id-type="doi">10.3897/BDJ.12.e122612</pub-id></mixed-citation></tp:treatment-meta><tp:nomenclature><tp:taxon-name>
            <object-id xmlns:xlink="http://www.w3.org/1999/xlink" content-type="arpha" xlink:type="simple">873A3EBD-2B49-57E3-963A-51F3DDEB571E</object-id>
            <tp:taxon-name-part taxon-name-part-type="genus">Lechytia</tp:taxon-name-part>
            <tp:taxon-name-part taxon-name-part-type="species">yulongensis</tp:taxon-name-part>
          </tp:taxon-name><tp:taxon-authority>Zhang &amp; Zhang, 2014</tp:taxon-authority></tp:nomenclature><tp:treatment-sec sec-type="materials"><title>Materials</title><list list-type="alpha-lower" list-content="occurrences"><list-item><p><bold>Type status:</bold> <named-content xmlns:xlink="http://www.w3.org/1999/xlink" content-type="dwc:typeStatus" xlink:type="simple">Holotype</named-content>. <bold>Occurrence:</bold> recordedBy: <named-content xmlns:xlink="http://www.w3.org/1999/xlink" content-type="dwc:recordedBy" xlink:type="simple">Aki Nakamura</named-content>; sex: <named-content xmlns:xlink="http://www.w3.org/1999/xlink" content-type="dwc:sex" xlink:type="simple">male</named-content>; lifeStage: <named-content xmlns:xlink="http://www.w3.org/1999/xlink" content-type="dwc:lifeStage" xlink:type="simple">adult</named-content>; occurrenceID: <named-content xmlns:xlink="http://www.w3.org/1999/xlink" content-type="dwc:occurrenceID" xlink:type="simple">66480400-CA62-583D-9866-7EE1B3F3D068</named-content>; <bold>Taxon:</bold> scientificName: <named-content xmlns:xlink="http://www.w3.org/1999/xlink" content-type="dwc:scientificName" xlink:type="simple"><italic><tp:taxon-name><tp:taxon-name-part taxon-name-part-type="genus" reg="Lechytia">Lechytia</tp:taxon-name-part><tp:taxon-name-part taxon-name-part-type="species" reg="yulongensis">yulongensis</tp:taxon-name-part></tp:taxon-name></italic></named-content>; nameAccordingTo: <named-content xmlns:xlink="http://www.w3.org/1999/xlink" content-type="dwc:nameAccordingTo" xlink:type="simple">Zhang, F.B and Zhang, F. 2014. First report of the family <tp:taxon-name><tp:taxon-name-part taxon-name-part-type="family">Lechytiidae</tp:taxon-name-part></tp:taxon-name> (<tp:taxon-name><tp:taxon-name-part taxon-name-part-type="class">Arachnida</tp:taxon-name-part></tp:taxon-name>: <tp:taxon-name><tp:taxon-name-part taxon-name-part-type="order">Pseudoscorpiones</tp:taxon-name-part></tp:taxon-name>) from China, with the description of a new species. Acta Zoologica Academiae Scientiarum Hungaricae, 60(3):217–225.</named-content>; <bold>Location:</bold> country: <named-content xmlns:xlink="http://www.w3.org/1999/xlink" content-type="dwc:country" xlink:type="simple">China</named-content>; stateProvince: <named-content xmlns:xlink="http://www.w3.org/1999/xlink" content-type="dwc:stateProvince" xlink:type="simple">Yunnan Province</named-content>; locality: <named-content xmlns:xlink="http://www.w3.org/1999/xlink" content-type="dwc:locality" xlink:type="simple">Jade Dragon Snow Mountains, Maoniuping</named-content>; verbatimElevation: <named-content xmlns:xlink="http://www.w3.org/1999/xlink" content-type="dwc:verbatimElevation" xlink:type="simple">3254 m</named-content>; verbatimCoordinates: <named-content xmlns:xlink="http://www.w3.org/1999/xlink" content-type="dwc:verbatimCoordinates" xlink:type="simple">27°08'N, 100°13'E</named-content>; <bold>Event:</bold> year: <named-content xmlns:xlink="http://www.w3.org/1999/xlink" content-type="dwc:year" xlink:type="simple">2012</named-content>; month: <named-content xmlns:xlink="http://www.w3.org/1999/xlink" content-type="dwc:month" xlink:type="simple">August</named-content>; day: <named-content xmlns:xlink="http://www.w3.org/1999/xlink" content-type="dwc:day" xlink:type="simple">3</named-content>; <bold>Record Level:</bold> institutionID: <named-content xmlns:xlink="http://www.w3.org/1999/xlink" content-type="dwc:institutionID" xlink:type="simple">the Museum of Hebei University</named-content>; institutionCode: <named-content xmlns:xlink="http://www.w3.org/1999/xlink" content-type="dwc:institutionCode" xlink:type="simple">Ps.-MHBU-YN12080301</named-content></p></list-item><list-item><p><bold>Type status:</bold> <named-content xmlns:xlink="http://www.w3.org/1999/xlink" content-type="dwc:typeStatus" xlink:type="simple">Paratype</named-content>. <bold>Occurrence:</bold> recordedBy: <named-content xmlns:xlink="http://www.w3.org/1999/xlink" content-type="dwc:recordedBy" xlink:type="simple">Aki Nakamura</named-content>; sex: <named-content xmlns:xlink="http://www.w3.org/1999/xlink" content-type="dwc:sex" xlink:type="simple">male</named-content>; lifeStage: <named-content xmlns:xlink="http://www.w3.org/1999/xlink" content-type="dwc:lifeStage" xlink:type="simple">adult</named-content>; occurrenceID: <named-content xmlns:xlink="http://www.w3.org/1999/xlink" content-type="dwc:occurrenceID" xlink:type="simple">219D7E73-EF8A-5C45-BC3A-5BAABB6B44A6</named-content>; <bold>Taxon:</bold> scientificName: <named-content xmlns:xlink="http://www.w3.org/1999/xlink" content-type="dwc:scientificName" xlink:type="simple"><italic><tp:taxon-name><tp:taxon-name-part taxon-name-part-type="genus" reg="Lechytia">Lechytia</tp:taxon-name-part><tp:taxon-name-part taxon-name-part-type="species" reg="yulongensis">yulongensis</tp:taxon-name-part></tp:taxon-name></italic></named-content>; nameAccordingTo: <named-content xmlns:xlink="http://www.w3.org/1999/xlink" content-type="dwc:nameAccordingTo" xlink:type="simple">Zhang, F.B and Zhang, F. 2014. First report of the family <tp:taxon-name><tp:taxon-name-part taxon-name-part-type="family">Lechytiidae</tp:taxon-name-part></tp:taxon-name> (<tp:taxon-name><tp:taxon-name-part taxon-name-part-type="class">Arachnida</tp:taxon-name-part></tp:taxon-name>: <tp:taxon-name><tp:taxon-name-part taxon-name-part-type="order">Pseudoscorpiones</tp:taxon-name-part></tp:taxon-name>) from China, with the description of a new species. Acta Zoologica Academiae Scientiarum Hungaricae, 60(3):217–225.</named-content>; <bold>Location:</bold> country: <named-content xmlns:xlink="http://www.w3.org/1999/xlink" content-type="dwc:country" xlink:type="simple">China</named-content>; stateProvince: <named-content xmlns:xlink="http://www.w3.org/1999/xlink" content-type="dwc:stateProvince" xlink:type="simple">Yunnan Province</named-content>; locality: <named-content xmlns:xlink="http://www.w3.org/1999/xlink" content-type="dwc:locality" xlink:type="simple">Jade Dragon Snow Mountains, Maoniuping</named-content>; verbatimElevation: <named-content xmlns:xlink="http://www.w3.org/1999/xlink" content-type="dwc:verbatimElevation" xlink:type="simple">3254 m</named-content>; verbatimCoordinates: <named-content xmlns:xlink="http://www.w3.org/1999/xlink" content-type="dwc:verbatimCoordinates" xlink:type="simple">27°08′N, 100°13′E</named-content>; <bold>Event:</bold> year: <named-content xmlns:xlink="http://www.w3.org/1999/xlink" content-type="dwc:year" xlink:type="simple">2012</named-content>; month: <named-content xmlns:xlink="http://www.w3.org/1999/xlink" content-type="dwc:month" xlink:type="simple">August</named-content>; day: <named-content xmlns:xlink="http://www.w3.org/1999/xlink" content-type="dwc:day" xlink:type="simple">3</named-content>; <bold>Record Level:</bold> institutionID: <named-content xmlns:xlink="http://www.w3.org/1999/xlink" content-type="dwc:institutionID" xlink:type="simple">the Museum of Hebei University</named-content>; institutionCode: <named-content xmlns:xlink="http://www.w3.org/1999/xlink" content-type="dwc:institutionCode" xlink:type="simple">Ps.-MHBU-YN12080302</named-content></p></list-item><list-item><p><bold>Type status:</bold> <named-content xmlns:xlink="http://www.w3.org/1999/xlink" content-type="dwc:typeStatus" xlink:type="simple">Other material</named-content>. <bold>Occurrence:</bold> recordedBy: <named-content xmlns:xlink="http://www.w3.org/1999/xlink" content-type="dwc:recordedBy" xlink:type="simple">Aki Nakamura</named-content>; sex: <named-content xmlns:xlink="http://www.w3.org/1999/xlink" content-type="dwc:sex" xlink:type="simple">female</named-content>; lifeStage: <named-content xmlns:xlink="http://www.w3.org/1999/xlink" content-type="dwc:lifeStage" xlink:type="simple">adult</named-content>; occurrenceID: <named-content xmlns:xlink="http://www.w3.org/1999/xlink" content-type="dwc:occurrenceID" xlink:type="simple">3A5C40DA-C533-5F2F-A918-61DE00CFB309</named-content>; <bold>Taxon:</bold> scientificName: <named-content xmlns:xlink="http://www.w3.org/1999/xlink" content-type="dwc:scientificName" xlink:type="simple"><italic><tp:taxon-name><tp:taxon-name-part taxon-name-part-type="genus" reg="Lechytia">Lechytia</tp:taxon-name-part><tp:taxon-name-part taxon-name-part-type="species" reg="yulongensis">yulongensis</tp:taxon-name-part></tp:taxon-name></italic></named-content>; nameAccordingTo: <named-content xmlns:xlink="http://www.w3.org/1999/xlink" content-type="dwc:nameAccordingTo" xlink:type="simple">Zhang, F.B and Zhang, F. 2014. First report of the family <tp:taxon-name><tp:taxon-name-part taxon-name-part-type="family">Lechytiidae</tp:taxon-name-part></tp:taxon-name> (<tp:taxon-name><tp:taxon-name-part taxon-name-part-type="class">Arachnida</tp:taxon-name-part></tp:taxon-name>: <tp:taxon-name><tp:taxon-name-part taxon-name-part-type="order">Pseudoscorpiones</tp:taxon-name-part></tp:taxon-name>) from China, with the description of a new species. Acta Zoologica Academiae Scientiarum Hungaricae, 60(3):217–225.</named-content>; <bold>Location:</bold> country: <named-content xmlns:xlink="http://www.w3.org/1999/xlink" content-type="dwc:country" xlink:type="simple">China</named-content>; stateProvince: <named-content xmlns:xlink="http://www.w3.org/1999/xlink" content-type="dwc:stateProvince" xlink:type="simple">Yunnan Province</named-content>; locality: <named-content xmlns:xlink="http://www.w3.org/1999/xlink" content-type="dwc:locality" xlink:type="simple">Jade Dragon Snow Mountains</named-content>; verbatimElevation: <named-content xmlns:xlink="http://www.w3.org/1999/xlink" content-type="dwc:verbatimElevation" xlink:type="simple">3240 m</named-content>; verbatimCoordinates: <named-content xmlns:xlink="http://www.w3.org/1999/xlink" content-type="dwc:verbatimCoordinates" xlink:type="simple">27.139°N, 100.229°E</named-content>; <bold>Identification:</bold> identifiedBy: <named-content xmlns:xlink="http://www.w3.org/1999/xlink" content-type="dwc:identifiedBy" xlink:type="simple">Jianzhou Sun</named-content>; <bold>Event:</bold> year: <named-content xmlns:xlink="http://www.w3.org/1999/xlink" content-type="dwc:year" xlink:type="simple">2012</named-content>; month: <named-content xmlns:xlink="http://www.w3.org/1999/xlink" content-type="dwc:month" xlink:type="simple">August</named-content>; habitat: <named-content xmlns:xlink="http://www.w3.org/1999/xlink" content-type="dwc:habitat" xlink:type="simple">conifer forest</named-content>; <bold>Record Level:</bold> institutionID: <named-content xmlns:xlink="http://www.w3.org/1999/xlink" content-type="dwc:institutionID" xlink:type="simple">the Museum of Hebei University</named-content>; institutionCode: <named-content xmlns:xlink="http://www.w3.org/1999/xlink" content-type="dwc:institutionCode" xlink:type="simple">Ps.-MHBU-YN12080304</named-content></p></list-item></list></tp:treatment-sec><tp:treatment-sec sec-type="Description"><title>Description</title><p>Female (Fig. <xref ref-type="fig" rid="F11221787">13</xref>A, Fig. <xref ref-type="fig" rid="F11221789">14</xref>A–I, K and Figs <xref ref-type="fig" rid="F11221791">15</xref>, <xref ref-type="fig" rid="F11221793">16</xref>).</p><p><bold>Cephalothorax</bold> (Fig. <xref ref-type="fig" rid="F11221789">14</xref>C, D, I and Fig. <xref ref-type="fig" rid="F11221791">15</xref>A): carapace nearly subquadrate, 0.87 times longer than broad; anterior margin denticulate; without epistome; two small corneate eyes; with 18 setae arranged 6: 4: 4: 2: 2, most setae heavy, long and gently curved; with four pairs of lyrifissures, first pair situated antero-medially, the second pair situated interno-underneath to the eyes, the third pair situated slightly interior to the sole pair of setae of the intermediate row and the fourth pair situated exterior to the sole pair of setae of the posterior row. Manducatory process with two acuminate distal setae, about equal in length, the distal setae terminally acuminate; apex of coxa I with a triangular apical projection; coxal spines and intercoxal tubercle absent. Chaetotaxy of coxae: P 5, Ⅰ 6, II 6, III 7, IV 6.</p><p><bold>Chelicera</bold> (Fig. <xref ref-type="fig" rid="F11221789">14</xref>E and Fig. <xref ref-type="fig" rid="F11221791">15</xref>B): 1.80 times longer than broad; five setae present on hand, all setae acuminate, ventrobasal setae shorter than others; movable finger with one medial seta. Cheliceral palm has moderate wrinkles on both ventral and dorsal sides. Fixed finger with one large tooth and two roughened ridges proximally; movable finger with an acute apical tooth and four pointed, conspicuous middle teeth; galea shaped like a tooth (♂♀). Serrula exterior with 17 blades. Rallum with eight blades, subdistal blade strongly recumbent, others in straight row (Fig. <xref ref-type="fig" rid="F11221791">15</xref>C).</p><p><bold>Pedipalp</bold> (Fig. <xref ref-type="fig" rid="F11221789">14</xref>A, B, H, Fig. <xref ref-type="fig" rid="F11221791">15</xref>D, Fig. <xref ref-type="fig" rid="F11221793">16</xref>A and B): trochanter 1.64, femur 3.31, patella 1.60, chela 3.45, hand 1.45 times longer than broad; femur 1.79 times longer than patella; movable chelal finger 1.48 times longer than hand and 0.62 times longer than chela. Setae generally long and acuminate. Fixed chelal finger and hand with eight trichobothria, <italic>ib</italic>, <italic>isb</italic>, <italic>eb</italic> and <italic>esb</italic> on dorsum of hand, <italic>ib</italic> and <italic>isb</italic> basally, <italic>esb</italic> submedially, <italic>eb</italic> closer to <italic>ib</italic> and <italic>isb</italic> than to <italic>esb</italic>; <italic>ist</italic> situated basally on fixed finger, <italic>est</italic> and <italic>it</italic> situated sub-basally and submedially on fixed finger, <italic>et</italic> and <italic>dx</italic> distally; movable chelal finger with four trichobothria, <italic>b</italic> closer to <italic>sb</italic> than to <italic>t</italic>, <italic>sb</italic> closer <italic>b</italic> than to <italic>st</italic>; <italic>b</italic> and <italic>sb</italic> situated more than one areolar diameter apart (Fig. <xref ref-type="fig" rid="F11221789">14</xref>A and Fig. <xref ref-type="fig" rid="F11221793">16</xref>A); sensilla absent. Both chelal fingers with a row of teeth: fixed finger with 41 developed retrorse, pointed teeth; movable finger with 37 developed retrorse, pointed teeth.</p><p><bold>Opisthosoma</bold>: tergites and sternites undivided; setae acuminate. Tergal chaetotaxy I–Ⅻ: 6: 6: 6: 6: 6: 6: 6: 6: 6: 4: T2T: 0. Sternal chaetotaxy Ⅱ–Ⅻ: 6: 12: 12: 12: 10: 10: 9: 9: 10: -: 2. Genital area weakly sclerotised with U-shaped frame (Fig. <xref ref-type="fig" rid="F11221789">14</xref>K).</p><p><bold>Legs</bold> (Fig. <xref ref-type="fig" rid="F11221789">14</xref>F, G, Fig. <xref ref-type="fig" rid="F11221793">16</xref>C and D): leg Ⅰ: femur 1.75 times longer than patella; tarsus 1.92 times longer than tibia. Leg Ⅳ: femoropatella 2.79 times longer than deep; tibia 3.00 times longer than deep; with sub-basal tactile setae on basitarsal segments. Arolium slightly shorter than the claws, not divided; claws simple.</p><p><bold>Dimensions</bold> (length/breadth or, in the case of the legs, length/depth in mm; ratios in parentheses). <bold>Female</bold>: body length 1.59. Pedipalps: trochanter 0.18/0.11 (1.64), femur 0.43/0.13 (3.31), patella 0.24/0.15 (1.60), chela 0.69/0.20 (3.45), hand 0.29/0.20 (1.45), movable chelal finger length 0.43. Chelicera 0.27/0.15 (1.80), movable finger length 0.14. Carapace 0.39/0.45 (0.87). Leg I: trochanter 0.11/0.09 (1.22), femur 0.21/0.06 (3.50), patella 0.12/0.06 (2.00), tibia 0.13/0.05 (2.60), tarsus 0.25/0.04 (6.25). Leg Ⅳ: trochanter 0.16/0.12 (1.33), femoropatella 0.39/0.14 (2.79), tibia 0.24/0.08 (3.00), basitarsus 0.14/0.05 (2.80), telotarsus 0.25/0.03 (8.33).</p></tp:treatment-sec><tp:treatment-sec sec-type="Diagnosis"><title>Diagnosis</title><p><bold>Revised diagnosis</bold> (♂♀). The species belongs to the <italic><tp:taxon-name><tp:taxon-name-part taxon-name-part-type="genus" reg="Lechytia"/><tp:taxon-name-part taxon-name-part-type="species" reg="hoffi">hoffi</tp:taxon-name-part></tp:taxon-name></italic> species-group and is characterised by the following combination of characteristics: trichobothria <italic>b</italic> and <italic>sb</italic> situated more than one areolar diameter apart; movable chelal finger with strongly retrorse, pointed teeth; chela 3.45 (♀), 3.55–3.59 (♂) and chelal hand 1.45 (♀), 1.56–1.59 (♂) longer than broad; chelal femur 0.43 mm (♀), 0.40 mm (♂), chelal hand 0.29 mm (♀), 0.27–0.28 mm (♂) and chelal movable finger 0.43 mm (♀), 0.37–0.38 mm (♂) long.</p><p><italic><tp:taxon-name><tp:taxon-name-part taxon-name-part-type="genus" reg="Lechytia">Lechytia</tp:taxon-name-part><tp:taxon-name-part taxon-name-part-type="species" reg="yulongensis">yulongensis</tp:taxon-name-part></tp:taxon-name></italic> closest to <italic><tp:taxon-name><tp:taxon-name-part taxon-name-part-type="genus" reg="Lechytia">L.</tp:taxon-name-part><tp:taxon-name-part taxon-name-part-type="species" reg="acutidentata">acutidentata</tp:taxon-name-part></tp:taxon-name></italic> <bold>sp. nov.</bold> due to trichobothria <italic>b</italic> and <italic>sb</italic> on movable chelal finger situated more than one areolar diameter apart. However, the species differs from <italic><tp:taxon-name><tp:taxon-name-part taxon-name-part-type="genus" reg="Lechytia">L.</tp:taxon-name-part><tp:taxon-name-part taxon-name-part-type="species" reg="acutidentata">acutidentata</tp:taxon-name-part></tp:taxon-name></italic> <bold>sp. nov.</bold> in the pattern of teeth of fixed chelal finger with retrorse and point teeth in <italic><tp:taxon-name><tp:taxon-name-part taxon-name-part-type="genus" reg="Lechytia">L.</tp:taxon-name-part><tp:taxon-name-part taxon-name-part-type="species" reg="yulongensis">yulongensis</tp:taxon-name-part></tp:taxon-name></italic>, but upright and point teeth in <italic><tp:taxon-name><tp:taxon-name-part taxon-name-part-type="genus" reg="Lechytia">L.</tp:taxon-name-part><tp:taxon-name-part taxon-name-part-type="species" reg="acutidentata">acutidentata</tp:taxon-name-part></tp:taxon-name></italic> sp. nov (<xref ref-type="bibr" rid="B11222007">Zhang and Zhang 2014</xref>).</p></tp:treatment-sec><tp:treatment-sec sec-type="Distribution"><title>Distribution</title><p>China (Yunnan Province).</p></tp:treatment-sec><tp:treatment-sec sec-type="Taxon discussion"><title>Taxon discussion</title><p><italic><tp:taxon-name><tp:taxon-name-part taxon-name-part-type="genus" reg="Lechytia">Lechytia</tp:taxon-name-part><tp:taxon-name-part taxon-name-part-type="species" reg="yulongensis">yulongensis</tp:taxon-name-part></tp:taxon-name></italic> was described and illustrated only from male specimens by <xref ref-type="bibr" rid="B11222007">Zhang and Zhang (2014)</xref>. Although the original diagnosis contains the following character: trichobothria <italic>b</italic> and <italic>sb</italic> are only about one areolar diameter apart (<xref ref-type="bibr" rid="B11222007">Zhang and Zhang 2014</xref>), we found that the distance between trichobothria <italic>b</italic> and <italic>sb</italic> is more than one areolar diameter after inspection of the holotype, as shown in the original photo and illustration (<xref ref-type="bibr" rid="B11222007">Zhang and Zhang 2014</xref>: figs. 2C and 4A). In addition, we observed a triangular projection with a single hump on the apex of coxa I in the holotype of <italic><tp:taxon-name><tp:taxon-name-part taxon-name-part-type="genus" reg="Lechytia">L.</tp:taxon-name-part><tp:taxon-name-part taxon-name-part-type="species" reg="yulongensis">yulongensis</tp:taxon-name-part></tp:taxon-name></italic> (Fig. <xref ref-type="fig" rid="F11221789">14</xref>J), rather than a two-humped projection as shown in the original illustration (<xref ref-type="bibr" rid="B11222007">Zhang and Zhang 2014</xref>: 3A).</p><p>The female specimen was collected at the same place as the holotype, they have the same morphological characters, for example, the shape and number of chelal teeth and the positions of trichobothria. Therefore, we described the new specimen as female <italic><tp:taxon-name><tp:taxon-name-part taxon-name-part-type="genus" reg="Lechytia">L.</tp:taxon-name-part><tp:taxon-name-part taxon-name-part-type="species" reg="yulongensis">yulongensis</tp:taxon-name-part></tp:taxon-name></italic>. Based on the holotype and the new female specimen, we refined the diagnosis of <italic><tp:taxon-name><tp:taxon-name-part taxon-name-part-type="genus" reg="Lechytia">L.</tp:taxon-name-part><tp:taxon-name-part taxon-name-part-type="species" reg="yulongensis">yulongensis</tp:taxon-name-part></tp:taxon-name></italic> (see revised diagnosis) (<xref ref-type="bibr" rid="B11222007">Zhang and Zhang 2014</xref>).</p></tp:treatment-sec><tp:treatment-sec><!--Section generated to contain objects referenced in tp:taxon-treatment.--><fig id="F11221787" position="float" orientation="portrait"><object-id xmlns:xlink="http://www.w3.org/1999/xlink" content-type="arpha" xlink:type="simple">F0775B7F-10C8-5833-9289-A1E20FAABBC0</object-id><object-id xmlns:xlink="http://www.w3.org/1999/xlink" content-type="doi" xlink:type="simple">10.3897/BDJ.12.e122612.figure13</object-id><label>Figure 13.</label><caption><p><italic><tp:taxon-name><tp:taxon-name-part taxon-name-part-type="genus" reg="Lechytia">Lechytia</tp:taxon-name-part><tp:taxon-name-part taxon-name-part-type="species" reg="yulongensis">yulongensis</tp:taxon-name-part></tp:taxon-name></italic>. Female (dorsal view). Scale bars: 0.50 mm.</p></caption><graphic xmlns:xlink="http://www.w3.org/1999/xlink" xlink:href="bdj-12-e122612-g013.jpg" position="float" id="oo_998150.jpg" orientation="portrait" xlink:type="simple"><uri content-type="original_file" xlink:type="simple">https://binary.pensoft.net/fig/998150</uri></graphic></fig><fig id="F11221789" position="float" orientation="portrait"><object-id xmlns:xlink="http://www.w3.org/1999/xlink" content-type="arpha" xlink:type="simple">FDC23C1A-FCBE-5B14-B137-913F9C05C7C1</object-id><object-id xmlns:xlink="http://www.w3.org/1999/xlink" content-type="doi" xlink:type="simple">10.3897/BDJ.12.e122612.figure14</object-id><label>Figure 14.</label><caption><p><italic><tp:taxon-name><tp:taxon-name-part taxon-name-part-type="genus" reg="Lechytia">Lechytia</tp:taxon-name-part><tp:taxon-name-part taxon-name-part-type="species" reg="yulongensis">yulongensis</tp:taxon-name-part></tp:taxon-name></italic>, female (A–I, K), holotype male (J): <bold>A</bold> Left chela (lateral view); <bold>B</bold> Left chela (dorsal view); <bold>C</bold> Coxal area and manducatory process (ventral view); <bold>D</bold> Carapace (dorsal view); <bold>E</bold> Left chelicera (dorsal view); <bold>F</bold> Leg Ⅰ (lateral view); <bold>G</bold> Leg Ⅳ (lateral view); <bold>H</bold> Left pedipalp (minus chela, dorsal view); <bold>I</bold> Apex of coxa I (female); <bold>J</bold> Apex of coxa I (male); <bold>K</bold> Female genital area (ventral view). Scale bars: 0.20 mm (A, B, H); 0.10 mm (C–G, I–K).</p></caption><graphic xmlns:xlink="http://www.w3.org/1999/xlink" xlink:href="bdj-12-e122612-g014.jpg" position="float" id="oo_1012433.jpg" orientation="portrait" xlink:type="simple"><uri content-type="original_file" xlink:type="simple">https://binary.pensoft.net/fig/1012433</uri></graphic></fig><fig id="F11221791" position="float" orientation="portrait"><object-id xmlns:xlink="http://www.w3.org/1999/xlink" content-type="arpha" xlink:type="simple">AB85B9D9-4814-5F38-B860-F7D6F6D42564</object-id><object-id xmlns:xlink="http://www.w3.org/1999/xlink" content-type="doi" xlink:type="simple">10.3897/BDJ.12.e122612.figure15</object-id><label>Figure 15.</label><caption><p><italic><tp:taxon-name><tp:taxon-name-part taxon-name-part-type="genus" reg="Lechytia">Lechytia</tp:taxon-name-part><tp:taxon-name-part taxon-name-part-type="species" reg="yulongensis">yulongensis</tp:taxon-name-part></tp:taxon-name></italic>, female: <bold>A</bold> Carapace (dorsal view); <bold>B</bold> Left chelicera (dorsal view), with details of teeth; <bold>C</bold> Rallum; <bold>D</bold> Left pedipalp (minus chela, dorsal view). Scale bars: 0.10 mm (A–B); 0.05 mm (C); 0.20 mm (D).</p></caption><graphic xmlns:xlink="http://www.w3.org/1999/xlink" xlink:href="bdj-12-e122612-g015.jpg" position="float" id="oo_1012432.jpg" orientation="portrait" xlink:type="simple"><uri content-type="original_file" xlink:type="simple">https://binary.pensoft.net/fig/1012432</uri></graphic></fig><fig id="F11221793" position="float" orientation="portrait"><object-id xmlns:xlink="http://www.w3.org/1999/xlink" content-type="arpha" xlink:type="simple">FFD8FA92-FE20-56BA-B7AE-640F13388364</object-id><object-id xmlns:xlink="http://www.w3.org/1999/xlink" content-type="doi" xlink:type="simple">10.3897/BDJ.12.e122612.figure16</object-id><label>Figure 16.</label><caption><p><italic><tp:taxon-name><tp:taxon-name-part taxon-name-part-type="genus" reg="Lechytia">Lechytia</tp:taxon-name-part><tp:taxon-name-part taxon-name-part-type="species" reg="yulongensis">yulongensis</tp:taxon-name-part></tp:taxon-name></italic>, female: <bold>A</bold> Left chela (lateral view), with details of teeth and trichobothrial pattern; <bold>B</bold> Left chela (dorsal view); <bold>C</bold> Leg I (lateral view); <bold>D</bold> Leg IV (lateral view). Scale bars: 0.20 mm (A, B); 0.10 mm (C, D).</p></caption><graphic xmlns:xlink="http://www.w3.org/1999/xlink" xlink:href="bdj-12-e122612-g016.jpg" position="float" id="oo_997266.jpg" orientation="portrait" xlink:type="simple"><uri content-type="original_file" xlink:type="simple">https://binary.pensoft.net/fig/997266</uri></graphic></fig></tp:treatment-sec><ref-list><ref id="B11222007"><element-citation xmlns:xlink="http://www.w3.org/1999/xlink" publication-type="article" xlink:type="simple"><person-group person-group-type="author"><name name-style="western"><surname>Zhang</surname><given-names>F. B.</given-names></name><name name-style="western"><surname>Zhang</surname><given-names>F</given-names></name></person-group><year>2014</year><article-title>First report of the family <tp:taxon-name><tp:taxon-name-part taxon-name-part-type="family">Lechytiidae</tp:taxon-name-part></tp:taxon-name> (<tp:taxon-name><tp:taxon-name-part taxon-name-part-type="class">Arachnida</tp:taxon-name-part></tp:taxon-name>: <tp:taxon-name><tp:taxon-name-part taxon-name-part-type="order">Pseudoscorpiones</tp:taxon-name-part></tp:taxon-name>) from China, with the description of a new species</article-title><source>Acta Zoologica Academiae Scientiarum Hungaricae</source><volume>60</volume><issue>3</issue><fpage>217</fpage><lpage>225</lpage></element-citation></ref></ref-list></tp:taxon-treatment>
